# Supplementary material for: Polish adaptation of ‘Maltreatment and Abuse Chronology of Exposure’ scale
Source: PLoS One. 2025 Apr 9;20(4):e0321046. doi: 10.1371/journal.pone.0321046 (PMC11981210; doi:10.1371/journal.pone.0321046)
Supplement: S4 File — (XLSX) [file pone.0321046.s004.xlsx]

## Sheet: KODOWANIE
LP	Należy wpisać kolejne oznaczenie wpisywanego kwestionariusza
Data	Data przeprowadzenia badania. Datę należy wpisać jako np. 12.05.2023
Płeć biologiczna	1 - Kobieta; 2 - Mężczyzna
Identyfikacja płciowa	1 - Kobieta; 2 - Mężczyzna 3 - Inna
Miejsce zamieszkania	1 -Wieś; 2 - Miasto do 50 tysięcy; 3 - Miasto od 50 do 100 tysięcy; 4 - Miasto od 100 d0 500 tysięcy; 5 - Miasto powyżej 500 tysięcy
Wykształcenie	1 - Podstawowe; 2 - Zawodowe; 3 - Średnie techniczne; 4 - Średnie; 5 - Wyższe
Ilość lat nauki	Należy przepisać wartość podaną przez osobę badaną
Status socjoekonomiczny - dzieciństwo	1 - Znacznie mniej niż wystarczająca; 2 - Mniej niż wystarczająca; 3 - Wystarczająca; 4 - Bardziej niż wystarczająca; 5 - Znacznie bardziej niż wystarczająca
Status socjoekonomiczny - aktualnie	1 - Znacznie mniej niż wystarczająca; 2 - Mniej niż wystarczająca; 3 - Wystarczająca; 4 - Bardziej niż wystarczająca; 5 - Znacznie bardziej niż wystarczająca
Stan cywilny	1 - Mężatka/żonaty; 2 - Wdowiec/wdowa; 3 - Singiel/singielka; 4 - Rozwodnik/rozwódka
Rodzina generacyjna	1 - Pełna; 2 - Niepełna; 3 - Zrekonstruowana;
Rodzeństwo	1 - Tak; 2 - Nie
Rodzeństwo - ilość	Należy przepisać wartość podaną przez osobę badaną
Choroba psychiczna	1 - Tak; 2 - Nie
Choroba psychiczna - jaka	Należy przepisać odpowiedź podaną przez osobę badaną
Choroba psychiczna w rodzinie	1 - Tak; 2 - Nie
Choroba psychiczna w rodzinie - kogo?	Należy przepisać odpowiedź podaną przez osobę badaną
Choroba psychiczna w rodzinie - jaka?	Należy przepisać odpowiedź podaną przez osobę badaną
Uzależnienie	1 - Tak; 2 - Nie
Uzależnienie - jakie?	Należy przepisać odpowiedź podaną przez osobę badaną
Uzależnienie rodzina	1 - Tak; 2 - Nie
Uzależnienie rodzina - jakie?	Należy przepisać odpowiedź podaną przez osobę badaną
Uzależnienie rodzina - kogo?	Należy przepisać odpowiedź podaną przez osobę badaną
MACE	1 - Tak; 0 - Nie
MACE WIEK	1 - Zaznaczona wartość wieku w tabeli; 0 - Brak odpowiedzi dla danego wieku
MACE ODCZUCIA	1 - Dla zaznaczonej odpowiedz (bezradność, przerażenie); 0 - Brak zaznaczenia odpowiedzi
MACE OPIS	Dosłowne przepisanie odpowiedzi udzielonej przez osobę badaną
CTQ	1 - Nigdy; 2 - Rzadko; 3 - Czasem; 4 - Często; 5 - Bardzo często (zwróć szczególną uwagę na poprawne kodowanie)
SCL	Przepisanie wartości zaznaczonej przez pacjenta
ACE	1 - Nie; 2 - Tak (zwróć szczególną uwagę na poprawne kodowanie)

## Sheet: DANE
Lp.	Data badania JEŻELI JEST	Płeć biologiczna	Identyfikacja płciowa	Miejsce zamieszkania	Wykształcenie	Ilość lat nauki	Status socjoekonomiczny - dzieciństwo	Status socjoekonomiczny - aktualnie	Stan cywilny	Rodzina generacyjna	Rodzeństwo	Rodzeństwo - ilość	Choroba psychiczna	Choroba psychiczna - jaka	Choroba psychiczna w rodzinie	Choroba psychiczna w rodzinie - kogo?	Choroba psychiczna w rodzinie - jaka?	Uzależnienie	Uzależnienie - jakie?	Uzależnienie w rodzinie	Uzależnienie w rodzinie - jakie?	Uzależnienie w rodzinie - kogo?	MACE 1	MACE 1 WIEK 1	MACE 1 WIEK 2	MACE 1 WIEK 3	MACE 1 WIEK 4	MACE 1 WIEK 5	MACE 1 WIEK 6	MACE 1 WIEK 7	MACE 1 WIEK 8	MACE 1 WIEK 9	MACE 1 WIEK 10	MACE 1 WIEK 11	MACE 1 WIEK 12	MACE 1 WIEK 13	MACE 1 WIEK 14	MACE 1 WIEK 15	MACE 1 WIEK 16	MACE 1 WIEK 17	MACE 1 WIEK 18	MACE 2	MACE 2 WIEK 1	MACE 2 WIEK 2	MACE 2 WIEK 3	MACE 2 WIEK 4	MACE 2 WIEK 5	MACE 2 WIEK 6	MACE 2 WIEK 7
1	2023-04-27	1	1	1	4	13	2	3	1	1	1	1	1	Depresja, choroba dwubiegunowa	2	0	0	1	Alkohol, benzodiazepiny, leki przeciwbólowe	2	0	0	1	0	0	0	0	0	1	1	1	1	1	1	1	0	0	0	0	0	0	0	0	0	0	0	0	0	0
2	2023-04-27	1	1	1	1	8	1	4	1	1	1	5	1	Depresja, lęk wolnop., dwubiegunowość, nerwica	1	0	0	1	0	1	0	0	1	0	0	0	0	0	1	1	1	1	1	0	0	0	0	0	0	1	0	1	1	0	1	0	0	0	0
3	2023-04-27	1	1	3	5	10	4	4	1	1	1	1	1	Depresja	2	0	0	2	0	2	0	0	0	0	0	0	0	0	0	0	0	0	0	0	0	0	0	0	0	0	0	0	0	0	0	0	0	0	0
4	2023-04-27	1	1	5	1	11	1	4	3	2	1	4	1	Depresja, lęk uogólniony, mieszane zaburzenie osobowości, uzależnienie od alkoholu	1	Babcia	Depresja	1	Alkohol	1	Alkohol	dziadkowie, wujek	1	0	0	0	0	0	1	1	1	1	1	0	0	0	0	0	0	1	0	1	0	0	0	0	0	0	1
5	2023-04-21	1	1	1	2	0	3	0	1	1	1	5	1	Leki	1	Mężczyzna	Psychoza	1	Cloraksen	1	Alkohol, narkotyki	Mężczyzna	1	0	0	0	0	0	1	1	1	1	1	0	0	0	0	0	0	1	0	1	0	0	0	0	0	0	0
6	27.25.2023	1	1	3	2	3	3	2	3	2	1	1	1	schizofrenia paranoidalna	1	Siostra babci	Schizofrenia	2	0	2	0	0	1	0	0	0	0	0	0	0	0	1	1	1	1	1	1	1	1	1	1	1	0	0	0	0	0	0	0
7	2023-04-27	1	1	1	5	5	3	3	3	1	1	2	1	depresja, psychoza	1	Babcia	Depresja	1	marihuana	1	Narkotyki	0	1	0	0	0	0	0	0	0	0	0	0	0	0	0	0	1	1	1	1	1	0	0	0	0	0	0	0
8	2023-04-27	2	2	4	2	2	0	3	5	2	1	3	1	Schizofrenia, psychoza	0	0	0	0	0	0	0	0	1	0	0	0	0	0	0	0	0	0	0	0	0	0	0	0	0	0	0	0	0	0	0	0	0	0	0
9	2023-04-27	2	2	3	3	11	3	3	5	1	1	8	2	zaburzenia lękowe	2	0	0	1	Alkohol	1	Alkohol	Siostra	1	0	0	0	0	0	0	0	0	0	0	0	1	0	0	0	0	0	0	1	0	0	0	0	0	0	0
10	2023-05-13	1	1	4	4	12	3	3	3	2	1	1	1	Depresja	2	0	0	2	0	1	Alkohol	Ojciec	0	0	0	0	0	0	0	0	0	0	0	0	0	0	0	0	0	0	0	0	0	0	0	0	0	0	0
11	2023-04-08	1	1	4	5	18	3	1	4	1	1	1	1	Choroba afektywna dwubiegunowa	2	0	0	2	0	1	Alkoholizm	Siostrzeniec	0	0	0	0	0	0	0	0	0	0	0	0	0	0	0	0	0	0	0	0	0	0	0	0	0	0	0
12	2023-05-08	1	1	4	4	14.5	3	2	3	1	1	1	1	Anoreksja, depresja, stany lękowe, bezsenność	2	0	0	1	Kawa	2	0	0	1	0	0	0	0	0	0	0	0	0	0	0	0	0	0	0	0	0	0	1	0	0	0	0	0	0	0
13	2023-05-08	1	1	0	1	8	2	3	3	2	1			chad	2	0	0	1	Amfetamina	2	0	0	0	0	0	0	0	0	0	0	0	0	0	0	0	0	0	0	0	0	0	0	0	0	0	0	0	0	0
14	2023-05-08	2	2	3	2	16	3	3	3	1	1	1	2	depresja	2	0	0	1	Alkohol, amfetamina, inne	1	Alkohol	Ojciec	0	0	0	0	0	0	0	0	0	0	0	0	0	0	0	0	0	0	0	0	0	0	0	0	0	0	0
15	2023-05-08	1	1	1	4	12	3	3	3	1	1	3	1	Schizofrenia paranoidalna	1	Siostra	Zaburzenia osobowości	2	0	1	Alkohol	Wujek	1	0	0	0	0	0	0	0	0	0	0	0	1	1	1	1	1	1	1	1	0	0	0	0	0	0	0
16	2023-05-08	1	1	4	5	18	4	3	3	2	2	0	2	lęki	2	0	0	1	Alkohol, zolpidem	2	0	0	0	0	0	0	0	0	0	0	0	0	0	0	0	0	0	0	0	0	0	0	0	0	0	0	0	0	0
17	2023-05-08	1	1	2	1	0	1	1	1	1	1	4	1	Depresja	1	Córka, mąż	schizofrenia	2	0	2	0	0	1	1	1	1	1	1	1	1	1	1	1	1	0	0	0	0	0	0	0	1	1	1	1	1	1	1	1
18	2023-05-08	2	2	1	4	13	1	3	4	1	1	4	2	schizofrenia	2	0	0	2	0	2	0	0	1	1	1	1	1	1	1	1	1	1	1	1	1	1	1	1	1	1	1	1	1	1	1	1	1	1	1
19	2023-05-12	1	1	3	2	14	1	1	3	2	1	8	1	Schizofrenia	2	0	0	2	0	2	0	0	1	0	0	0	0	0	0	0	1	1	1	1	1	1	1	1	1	1	1	1	0	0	0	0	0	0	0
20	2023-05-12	2	2	5	4	13	3	4	3	1	1	1	1	Schizofrenia	2	0	0	1	Thc, Alkohol	2	0	0	1	0	0	0	1	1	1	1	1	1	1	1	1	1	1	1	1	1	1	0	0	0	0	0	0	0	0
21	2023-04-21	2	2	2	4	0	3	3	3	1	1	1	1	Depresja	2	0	0	1	Alkohol	2	0	0	0	0	0	0	0	0	0	0	0	0	0	0	0	0	0	0	0	0	0	0	0	0	0	0	0	0	0
22	2023-04-27	2	2	4	4	12	3	3	4	1	1	1	1	Depresja	2	0	0	0	0	0	0	0	0	0	0	0	0	0	0	0	0	0	0	0	0	0	0	0	0	0	0	0	0	0	0	0	0	0	0
23	2023-04-27	1	1	5	4	5	4	0	0	1	1	3	1	Śmierć kliniczna	1	Mąż plus troje dzieci	0	1	Michał 42 lat, dzieci Barbara 41 lat, Tomasz29 lat	1	0	0	1	0	0	0	0	0	0	0	0	0	0	0	0	0	0	0	0	0	1	1	0	0	0	0	0	0	0
24	2023-04-27	2	2	4	4	0	4	3	3	2	2	0	1	Choroba alkoholowa, Adhd	2	0	0	1	Alkohol, kokaina	2	0	0	0	0	0	0	0	0	0	0	0	0	1	1	1	1	1	1	0	0	0	1	0	0	0	0	0	0	0
25	2023-04-21	2	2	4	2	4	4	3	3	1	1	1	2	depresja	1	Mama	Depresja	1	Alkohol	2	0	0	0	0	0	0	0	0	0	0	0	0	0	0	0	0	0	0	0	0	0	0	0	0	0	0	0	0	0
26	2023-04-21	1	1	5	4	0	2	3	2	2	1	8	2	lęk napadowy	2	0	0	2	0	0	0	0	0	0	0	0	0	0	0	0	0	0	0	0	0	0	0	0	0	0	0	0	0	0	0	0	0	0	0
27	2023-04-21	1	1	4	4	12	1	3	1	3	1	3	1	Depresja	1	Matka	Depresja	2	0	1	Alkohol	Mąż	1	0	0	0	1	1	1	1	1	1	1	1	1	1	1	1	1	1	1	1	0	0	0	0	1	1	1
28	2023-04-21	1	1	4	5	15	5	3	4	1	1	1	1	Uzależnienia mieszana, zaburzenia osobowości mieszana, od 4 msc choroba afektywna dwubiegunowa	1	Były mąż, syn	Uzależnienia mieszane, schizofrenia syna	1	Alkohol, kokaina, amfetamina, i wszystkie inny ekstazy	1	Były mąż, syn	alkohol, marichuana, dopalacze, amfetamina	1	0	0	0	1	1	1	1	1	1	1	1	1	1	1	1	1	1	1	1	0	0	0	1	1	1	1
29	2023-04-21	2	2	4	2	12	3	3	1	1	1	1	2	zaburzenia lękowe	2	0	0	2	0	2	0	0	0	0	0	0	0	0	0	0	0	0	0	0	0	0	0	0	0	0	0	0	0	0	0	0	0	0	0
30	2023-04-21	1	1	3	4	11	3	3	2	1	1	6	2	depresja	2	0	0	2	0	2	0	0	0	0	0	0	0	0	0	0	0	0	0	0	0	0	0	0	0	0	0	0	0	0	0	0	0	0	0
31	2023-04-21	2	2	5	1	0	3	3	3	3	1	2	1	Zaburzenia osobowości	2	0	0	1	Alkohol	2	0	0	1	0	0	0	0	0	0	0	1	1	1	1	1	1	1	1	1	1	0	1	0	0	0	0	0	0	0
32	2023-04-27	2	2	2	2	3	2	3	3	2	1	1	1	Choroba afektywna dwubiegunowa	2	0	0	1	Alkohol	1	Alkohol	0	1	0	0	0	0	0	0	0	0	0	1	0	0	0	0	0	0	0	0	1	0	0	0	0	0	0	0
33	2023-05-12	1	1	4	5	16.5	3	3	1	1	1	1	1	Stany lękowe, depresja	2	0	0	2	0	2	0	0	0	0	0	0	0	0	0	0	0	0	0	0	0	0	0	0	0	0	0	0	0	0	0	0	0	0	0
34	2023-04-21	1	1	3	2	0	2	3	1	1	1	2	2	depresja	2	0	0	2	0	2	0	0	1	0	0	0	0	0	0	0	0	0	0	1	0	0	0	0	0	0	0	0	0	0	0	0	0	0	0
35	2023-04-21	2	2	4	3	12	3	3	5	1	1	1	1	Depresja	2	0	0	2	0	2	0	0	0	0	0	0	0	0	0	0	0	0	0	0	0	0	0	0	0	0	0	0	0	0	0	0	0	0	0
36	2023-05-17	1	1	2	4	15	3	4	3	1	1	2	1	anoreksja, depresja, bulimia	2	0	0	2	0	2	0	0	1	0	0	0	0	0	0	0	1	1	1	1	1	0	0	0	0	0	0	1	0	0	0	0	0	0	0
37	2023-06-21	2	2	5	2	13	3	4	3	2	1	2	1	uzależnienie od alkoholu	1	ciotka	nie wiem	1	alkohol	1	alkohol	ojciec	1	0	0	0	0	0	0	0	0	0	0	0	0	0	0	0	1	1	1	0	0	0	0	0	0	0	0
38		2	2	5	4		1	3	3	2	1	3	1	borderline, zaburzenie dysocjacyjne, depresja	1	każdy członek rodziny	nerwice, depresje	2		1	alkohol	ojciec, matka	1	0	0	0	0	0	1	1	1	1	1	1	1	1	1	1	1	1	1	1	0	0	0	1	1	1	1
39	21-06-2-23	1	2	2	4	12	2	1	3	2	2	0	1	borderline	1	ojciec	choroba afektywna dwubiegunowa	2	0	1	alkohol, marihuana	ojciec	1	0	0	0	0	0	0	0	0	0	0	0	0	0	0	1	1	1	1	1	0	0	0	0	0	0	0
40	2023-06-21	2	3	3	1		4	2	3	2	1		1	uzależnienie	2	0	0	1	opiaty	2	0	0	1	0	0	0	0	0	0	0	1	1	1	1	1	1	1	1	1	1	1	1	0	0	0	0	0	0	0
41		2	2	2	1	12	3	1	3	1	1	6	1	schizofrenia paranoidalna	1	matka	depresje	1	mieszane	2	0	0	1	0	0	0	0	0	0	0	0	0	0	1	1	1	1	1	1	1	1	1	0	0	0	0	0	0	0
42	2023-06-21	1	1	1	4	15	4	3	5	1	1	1	1	zespół lęku uogólnionego	1	mama	depresja	2	0	1	tata, dzaidek od mamy	alkohol	1	0	0	0	0	0	0	0	0	0	1	1	1	1	1	1	1	1	1	1	0	0	0	0	0	0	0
43	2023-06-13	2	2	3	5	18	3	3	1	1	1	2	1	depresja	1	siostra	depresja	1	alkohol	1	ojciec	alkohol	0	0	0	0	0	0	0	0	0	0	0	0	0	0	0	0	0	0	0	0	0	0	0	0	0	0	0
44	2023-05-30	1	1	1	5	17	3	4	1	1	1	1	1	depresja	2	0	0	2	0	2	0	0	1	0	0	0	0	0	0	0	0	0	1	1	1	1	1	1	1	0	0	1	0	0	0	0	0	0	0
45		1	1	3	5	20	3	4	1	1	1	2	1	depresja	2	0	0	2	0	2	0	0	0	0	0	0	0	0	0	0	0	0	0	0	0	0	0	0	0	0	0	0	0	0	0	0	0	0	0
46	2023-06-10	1	1	1	4	13	2	4	3	1	1	2	1	depresja, borderline	1	siostra	anoreksja, bulimia	2	0	1	tata	alkohol	1	0	0	0	0	1	1	1	1	1	1	1	1	1	1	0	0	0	0	1	0	0	0	0	1	1	1
47		1	1	1	1	12		1	2	2	1	2	1	depresja	2	0	0	2	0	2	0	0	1	0	0	0	0	0	1	1	1	1	1	1	1	1	1	1	1	1	1	1	0	0	0	0	0	1	1
48	2023-05-10	2	2	1	2	11	3	3	1	1	1	10	1	ciężka depresja lękowa	1	ojciec	schizofrenia	1	tabletki psychotropowe	1	alkohol	ojciec i rodzeństwo	1	0	0	0	0	1	1	1	1	1	1	1	1	1	1	1	1	1	1	1	0	0	0	0	0	1	1
49		1	1	1	4	13	5	5	3	1	1	1	1	zaburzenia adaptacyjne	2			2		2			1	0	0	0	0	0	0	0	0	0	1	1	1	1	1	1	1	1	1	1	0	0	0	0	0	0	0
50		1	1	2	4		3	3	5	1	1	1	1	głęboka depresja	2			2		2			0	0	0	0	0	0	0	0	0	0	0	0	0	0	0	0	0	0	0	0	0	0	0	0	0	0	0
51		1	1	4	5		3	3	1	1	1	4	2		2			2		2			0	0	0	0	0	0	0	0	0	0	0	0	0	0	0	0	0	0	0	1	0	0	0	0	0	0	1
52	2023-04-22	1	1	3	5	17	3	4	1	1	1	3	1	lękowe	2			2		2			1	0	0	0	0	0	0	0	0	0	0	0	0	0	1	1	1	1	1	1	0	0	0	0	0	0	0
53	2023-03-03	1	1	2	4	12	3	3	3	1	1	2	1	bulimia,depresja	2			2		2			1	0	0	0	0	0	0	0	0	0	1	1	1	1	1	1	0	0	0	1	0	0	0	0	0	0	0
54	2023-04-25	2	2	4	4		3	5	3	1	1	2	1	depresja, stany lękowe, zaburzenia adaptacyjne	1	mama	depresja	2		1	alkohol	dziadek, wujek	1	0	0	0	0	0	0	0	0	0	0	1	1	1	1	1	1	1	1	1	0	0	0	0	0	0	0
55	2023-05-10	2	2	3	1	3	3	3	5	3	1	4	1	uzależnienie i depresja				1	dopalacze, kokaina, amfetamina	1	marihuana	wujek	1	0	0	0	0	0	0	0	0	1	1	1	1	1	1	0	0	0	0	1	0	0	0	0	0	0	0
56	2023-05-04	2	2	3	4	17	5	5	3	2	1	0	1	depresja, fobia społeczna	2			2		1	alkohol	ojciec	0	0	0	0	0	0	0	0	0	0	0	0	0	0	0	0	0	0	0	0	0	0	0	0	0	0	0
57	2023-04-23	1	1	4	5	18	4	2	1	1	1	1	1	ocd	1	matka	ocd	2		2			1	0	0	0	0	0	0	0	0	0	1	1	1	1	1	1	0	0	0	1	0	0	0	0	0	0	0
58	2023-04-21	2	2	5	5	20	2	5	1	1	1	1	1	depresja	1	dziadek, brat	depresja	2		2			1	0	0	0	0	0	0	0	0	0	1	1	1	1	1	0	0	0	0	0	0	0	0	0	0	0	0
59	2023-04-05	1	1	2	5	17	3	3	3	1	1	1	1	depresja	2			2		2			0	0	0	0	0	0	0	0	0	0	0	0	0	0	0	0	0	0	0	0	0	0	0	0	0	0	0
60	2023-04-05	1	1	4	5	14	3	3	4	1	1	1	1	depresja	2			2		2			0	0	0	0	0	0	0	0	0	0	0	0	0	0	0	0	0	0	0	0	0	0	0	0	0	0	0
61	2023-04-05	2	2	1	4	12	3	3	3	1	1	2	1	depresje z zaburzeniami adaptacyjnymi	2			2		2			1	0	0	0	0	0	0	0	0	0	0	0	0	0	0	0	0	0	0	1	0	0	0	0	0	0	0
62	2023-04-05	2	2	1	3		3	3	3	1	2	0	1	depresja	1	babcia	alzheimer	2		2			1	0	0	0	0	0	0	0	0	0	0	0	0	0	0	0	0	0	0	0	0	0	0	0	0	0	0
63	2023-04-05	2	2	4	2	3	3	3	3	2	1	1	1	depresja	2			2		2			1	0	0	1	0	0	0	0	0	0	0	0	0	0	0	0	0	0	0	1	0	1	0	0	0	0	0
64	2023-04-05	1	1	4	5	17	3	3	4	1	1	1	1	chad	2			2		2			0	0	0	0	0	0	0	0	0	0	0	0	0	0	0	0	0	0	0	0	0	0	0	0	0	0	0
65	2023-04-04	2	2	4	1		5	2	3	1	1	1	1	schizofrenia paranoidalna	2			1	marihuana, amfetamina	2
66	2023-04-05	2	2	4	5	20	3	3	3	3	1	1	1	schizofrenia paranoidalna	2			2		1	alkohol	ojciec	1	0	0	0	0	0	0	0	0	1	0	0	0	0	0	0	0	0	0	1	0	0	0	0	0	0	0
67	2023-04-05	1	1	3	3	14	4	3	4	1	1		1	zaburzenie osobowości	1	matka	chad	2		2			1	0	0	0	0	0	0	0	0	0	0	0	1	0	0	0	0	1	0	1	0	0	0	0	0	0	0
68	2023-04-05	1	1	4	4	6	3	3	1	1	1	1	1	depresja	2			2		2			0	0	0	0	0	0	0	0	0	0	0	0	0	0	0	0	0	0	0	0	0	0	0	0	0	0	0
69	2023-04-05	1	1	1	5	licencjat	2	2	3	1	1	5	1	chad	2			2		1	alkohol	dziadek	1	0	0	0	0	0	0	0	0	0	0	0	0	0	0	0	0	1	0	1	0	0	0	0	0	0	0
70	2023-04-05	1	1	2	5	19	2	2	3	1	1	3	1	stany depresyjno - lękowe	2			2			2		1	0	0	0	0	0	1	1	1	1	1	1	1	1	1	1	1	1	1	1	0	0	0	0	0	1	1
71	2023-07-06	1	1	5	5	17	4	1	3	1	1	1	1	CHAD	1	matka	depresja	2		1	alkohol	dziadek	0	0	0	0	0	0	0	0	0	0	0	0	0	0	0	0	0	0	0	1	0	0	0	0	0	0	1
72	2023-07-06	2	2	2	3	6	1	1	3	1	1	1	1	CHAD, uzależnienie od alkoholu	2			1	alkohol	2			1	0	0	0	0	0	0	0	0	0	0	0	0	0	0	0	0	0	1	1	0	0	0	0	0	0	0
73	2023-07-06	2	2	2	5	5	2	3	3	2	1	1	1	uzależnienie	2			1	leki	1	alkohol	ojciec	1	0	0	0	0	0	0	0	1	1	1	0	0	0	0	0	0	0	0	1	0	0	0	0	0	0	1
74	2023-06-15	2	2	1	4	7	3	4	1	1	1	2	2		2			2		2			0	0	0	0	0	0	0	0	0	0	0	0	0	0	0	0	0	0	0	0	0	0	0	0	0	0	0
75	2023-06-15	2	2	2	2	1	1	3	3	1	1	1	2		2			2		2			0	0	0	0	0	0	0	0	0	0	0	0	0	0	0	0	0	0	0	0	0	0	0	0	0	0	0
76	2023-06-21	1	1	5	5	18	3	3	1	1	1	1	2		2			2		2			1	0	0	0	0	0	0	0	0	0	0	0	0	0	0	0	1	1	1	1	0	0	0	0	0	0	0
77	2023-05-15	1	1	2	4	12	2	3	1	1	1	1	2		2			2		2			0	0	0	0	0	0	0	0	0	0	0	0	0	0	0	0	0	0	0	0	0	0	0	0	0	0	0
78	2023-06-15	1	1	1	5		4	4	1	3	2	0	2		2			2		2			0	0	0	0	0	0	0	0	0	0	0	0	0	0	0	0	0	0	0	0	0	0	0	0	0	0	0
79	2023-05-02	1	1	1	4	12	2	2	2	2	1	1	2		2			2		2			0	0	0	0	0	0	0	0	0	0	0	0	0	0	0	0	0	0	0	0	0	0	0	0	0	0	0
80	2023-05-21	1	1	4	5	23	3	3	1	2	2	0	2		2			2		1	alkohol	ojciec	0	0	0	0	0	0	0	0	0	0	0	0	0	0	0	0	0	0	0	1	0	0	0	1	1	0	0
81	2023-05-07	1	1	4	5	17	4	4	1	1	1	1	2		2			2		2			0	0	0	0	0	0	0	0	0	0	0	0	0	0	0	0	0	0	0	0	0	0	0	0	0	0	0
82	2023-04-22	2	2	3	5	5	3	3	1	1	1	1	2		2			2		2			0	0	0	0	0	0	0	0	0	0	0	0	0	0	0	0	0	0	0	0	0	0	0	0	0	0	0
83	2023-04-22	1	1	3	5		3	2	4	1	1	1	2		2			2		2			1	0	0	0	0	0	1	1	1	1	1	1	1	1	1	1	1	1	1	1	0	0	0	0	0	1	1
84	2023-04-19	1	1	5	5	21	3	5	1	1	1	4	2		2			2		2			1	0	0	0	0	0	0	0	0	0	0	0	0	0	1	1	1	1	0	1	0	0	0	0	0	0	0
85	2023-04-18	2	2	5	3	15	2	4	1	1	1	1	2		2			2		2			1	0	0	0	0	0	1	1	1	1	1	1	1	1	1	1	1	1	1	1	0	0	0	0	0	1	1
86	2023-05-01	1	1	2	3	14	2	4	1	1	1	1	2		2			2		1	alkohol	ojciec, mąż	1	0	0	0	0	0	0	0	0	0	0	0	0	0	0	1	1	1	1	1	0	0	0	0	0	0	0
87	2023-05-02	1	1	2	4	16	3	3	3	1	1	1	2		2			2		1	alkohol, marihuana	ojciec, brat	1	0	0	0	0	0	0	0	1	1	1	1	1	1	1	1	1	0	0	1	0	0	0	0	0	0	0
88	2023-04-29	2	2	4	5	17	4	4	3	1	2	0	2		2			2		2			0	0	0	0	0	0	0	0	0	0	0	0	0	0	0	0	0	0	0	0	0	0	0	0	0	0	0
89	2023-05-03	1	1	2	1	8	3	2	2	1	1	5	2		2			2		2			0	0	0	0	0	0	0	0	0	0	0	0	0	0	0	0	0	0	0	0	0	0	0	0	0	0	0
90	2023-05-03	1	1	2	4	15	2	2	3	1	1	2	2		2			2		1	alkohol	ojciec, partner	1	0	0	0	0	0	0	0	0	0	0	0	0	0	0	0	1	1	1	1	0	0	0	0	0	0	0
91	2023-05-20	2	2	1	2	11	2	2	4	1	1	3	2		2			2		2			0	0	0	0	0	0	0	0	0	0	0	0	0	0	0	0	0	0	0	0	0	0	0	0	0	0	0
92	2023-04-20	2	2	4	1	11	4	4	3	1	2	0	1	depresja	2			2		2			0	0	0	0	0	0	0	0	0	0	0	0	0	0	0	0	0	0	0	0	0	0	0	0	0	0	0
93	2023-05-01	2	2	4	5	17	3	4	4	1	1	3	2		2			2		2			0	0	0	0	0	0	0	0	0	0	0	0	0	0	0	0	0	0	0	0	0	0	0	0	0	0	0
94		1	1	3				3	5	2	1	2	2		2			2		1	alkohol	ojciec	1	0	0	0	0	0	0	0	0	0	0	0	0	1	1	1	1	1	1	1	0	0	0	0	0	0	0
95	2023-05-02	2	2	5	4	4	4	3	1	1	1	1	2		2			2		2			0	0	0	0	0	0	0	0	0	0	0	0	0	0	0	0	0	0	0	0	0	0	0	0	0	0	0
96	2023-04-21	2	2	5	4		3	3	3	2	1	1	2		2			2		1	alkohol	ojciec	1	1	1	1	1	1	1	1	0	0	0	0	0	0	0	0	0	0	0	1	1	1	1	1	1	1	1
97	2023-04-28	1	1	4	4	17	3	3	3	2	1	1	2		2			2		2			0	0	0	0	0	0	0	0	0	0	0	0	0	0	0	0	0	0	0	1	0	0	0	0	0	0	0
98		1	1	3	5		3	3	1	1	1	2	2		2			2		2	alkohol	siostra	0	0	0	0	0	0	0	0	0	0	0	0	0	0	0	0	0	0	0	1	0	0	0	0	0	0	0
99	2023-03-06	2	2	1	5	17	3	4	1	1	1	2	2		1	ojciec	choroba Alzheimera	2		1	alkohol	brat	1	0	0	0	0	0	0	0	0	1	0	0	1	0	1	0	0	1	0	1	0	0	0	0	0	0	0
100	2023-06-03	1	1	1	5		3	4	1	1	1	2	2		2			2		2			1	0	0	0	0	0	0	0	0	1	0	0	0	0	0	0	0	0	0	0	0	0	0	0	0	0	0
101	2023-05-26	1	1	1	4		3	3	1	1	1	2	2		2			2		2			0	0	0	0	0	0	0	0	0	0	0	0	0	0	0	0	0	0	0	0	0	0	0	0	0	0	0
102	2023-06-15	1	1	5	3	13	3	3	3	3	1	1	2		2			2		2			1	0	0	0	0	0	0	0	1	1	1	1	1	1	1	1	1	1	1	1	0	0	0	0	0	0	0
103	2023-05-08	1	1	4	4	14	2	3	1	1	1	2	2		2			2		1	alkohol	ojciec	1	0	0	0	0	1	1	1	1	1	1	1	1	1	1	1	0	0	0	1	0	0	0	0	1	1	1
104	2023-06-10	2	2	4	5	17	3	4	1	1	1	2	2		1	babcia	demencja	2		2			0	0	0	0	0	0	0	0	0	0	0	0	0	0	0	0	0	0	0	0	0	0	0	0	0	0	0
105	2023-06-20	2	2	4	4		3	5	1	3	1	2	2		2			2		2			0	0	0	0	0	0	0	0	0	0	0	0	0	0	0	0	0	0	0	0	0	0	0	0	0	0	0
106	2023-04-20	1	1	4	4	17	4	3	1	1	2	0	2		2			2		2			1	0	0	0	0	0	0	0	0	0	0	0	0	0	0	0	1	1	1	1	0	0	0	0	0	0	0
107	2023-04-25	1	1	4	5	19.5	3	3	1	1	1	1	2		2			2		2			0	0	0	0	0	0	0	0	0	0	0	0	0	0	0	0	0	0	0	0	0	0	0	0	0	0	0
108	2023-04-25	2	2	4	5	21	3	4	1	1	1	3	2		2			2		2			1	0	0	0	0	0	1	1	1	1	1	1	1	1	1	0	0	0	0	1	0	0	0	0	0	1	1
109	2023-05-15	1	1	4	4	13	3	3	3	3	1	1	2		1	depresja	kuzynka	2		2			1	0	0	0	0	0	0	0	0	0	1	1	1	1	1	1	1	1	1	1	0	0	0	0	0	0	0
110	2023-04-28	2	2	2	5	17	3	4	3	2	2	0	2		2			2		2			1	0	0	0	0	0	0	0	0	0	0	0	1	0	0	0	0	0	0	1	0	0	0	0	0	0	0
111	2023-04-18	1	1	4	5		4	4	1	1	1	1	2		1	depresja	babcia	2		1	alkohol	wujek	0	0	0	0	0	0	0	0	0	0	0	0	0	0	0	0	0	0	0	0	0	0	0	0	0	0	0
112	2023-04-18	2	2	1	5	5	4	4	1	1	1	1	2		2			2		2			1	0	0	0	1	1	1	1	1	1	1	1	1	1	1	1	1	1	1	1	0	0	0	1	1	1	1
113	2023-04-21	2	2	4	5	19	5	3	1	2	1	1	2		2			2		2			0	0	0	0	0	0	0	0	0	0	0	0	0	0	0	0	0	0	0	1	0	0	0	0	0	0	0
114	2023-05-07	1	1	3	1	12	3	3	0	3	1	2	2		2			2		2			1	0	0	0	0	0	0	0	0	0	0	1	1	1	1	1	1	1	1	1	0	0	0	0	0	0	0
115	2023-06-23	1	1	4	4	16	4	4	0	3	1	5	2		2			2		2			0	0	0	0	0	0	0	0	0	0	0	0	0	0	0	0	0	0	0	1	0	0	0	0	0	0	0
116	2023-05-25	2	2	4	4	13	4	3	5	2	1	1	2		1	alkoholizm	matka	2		1	alkohol	matka	1	0	0	0	0	0	0	0	0	0	0	0	1	1	0	0	0	0	0	1	0	0	0	0	0	0	0
117	2023-05-23	1	1	2	3	13	3	4	3	2	1	1	2		2			2		2			0	0	0	0	0	0	0	0	0	0	0	0	0	0	0	0	0	0	0	0	0	0	0	0	0	0	0
118	2023-05-11	2	2	4	5	18	3	3	1	1	1	1	2		2			2		2			0	0	0	0	0	0	0	0	0	0	0	0	0	0	0	0	0	0	0	0	0	0	0	0	0	0	0
119	2023-05-20	1	1	5	5	17	3	5	1	1	1	2	2		1	zaburzenia lękowe	brat	2		2			0	0	0	0	0	0	0	0	0	0	0	0	0	0	0	0	0	0	0	0	0	0	0	0	0	0	0
120		1	1	2	2	10	1	3	3	1	1	9	2		2			2		2			0	0	0	0	0	0	0	0	0	0	0	0	0	0	0	0	0	0	0	0	0	0	0	0	0	0	0
121	2023-04-26	2	2	4	2	12	2	3	3	2	1	1	2		2			2		2			1	0	0	0	1	1	1	1	1	1	1	1	1	1	1	1	1	1	1	1	0	0	0	1	1	1	1
122	2023-04-21	1	1	4	5	17	2	4	3	2	1	2	2		2			2		2			0	0	0	0	0	0	0	0	0	0	0	0	0	0	0	0	0	0	0	0	0	0	0	0	0	0	0
123	2023-05-02	1	1	4	3	17	3	3	3	2	1	1	2		2			2		1	alkohol	matka, ojciec	0	0	0	0	0	0	0	0	0	0	0	0	0	0	0	0	0	0	0	0	0	0	0	0	0	0	0
124	2023-05-29	1	1	1	4	16	4	4	3	1	1	1	2		1	alzheimer	babcia, dziadek	2		2			0	0	0	0	0	0	0	0	0	0	0	0	0	0	0	0	0	0	0	0	0	0	0	0	0	0	0
125	2023-07-06	2	2	4	3	12	3	2	4	3	1	1	1	depresja	2			1	alkohol	2			0	0	0	0	0	0	0	0	0	0	0	0	0	0	0	0	0	0	0	0	0	0	0	0	0	0	0
126	2023-04-20	2	2	4	4	17	2	4	1	3	1	4	2		1	spektrum autyzmu	brat	2		2			1	1	1	1	1	1	1	1	1	1	1	1	1	1	1	1	1	1	1	1	1	1	1	1	1	1	1
128	2023-05-28	1	1	2	5	18	3	5	1	1	1	1	2		2			2		2			0	0	0	0	0	0	0	0	0	0	0	0	0	0	0	0	0	0	0	0	0	0	0	0	0	0	0
129	2023-06-07	2	2	2	3		3	4	1	1	1	1	2		2			2		1	alkohol	ojciec	0	0	0	0	0	0	0	0	0	0	0	0	0	0	0	0	0	0	0	1	0	0	0	0	0	0	1
130	2023-07-06	1	1	4	4	14	2	2	3	2	1	1	1	uzależnienie, zaburzenia lękowe mieszane	1	schizofrenia	babcua	1	mieszane (alkohol, dopalacze, mefedron, leki)	1	alkohol	ojciec, wujek	1	0	0	0	1	1	1	1	1	1	1	1	1	1	1	1	1	1	1	1	0	0	0	1	1	1	1
131	2023-07-06	2	2	1	5	19	2		1	1	1	2	1	ChAD	2			2		1	amfetamina	brat	0	0	0	0	0	0	0	0	0	0	0	0	0	0	0	0	0	0	0	0	0	0	0	0	0	0	0
132	2023-07-06	1	1	4	4		3	3	3	1	1	1	1	depresja	2			2		2			1	0	0	0	0	0	0	0	0	0	0	0	0	0	0	0	0	0	1	1	0	0	0	0	0	0	0
133	2023-09-29	2	2	5	4	13	3	3	5	3	1	1	1		2			2		2			1	1	1	1	1	1	1	1	1	1	1	1	1	1	1	1	1	1	1	1	1	1	1	1	1	1	1
134	2023-09-29	2	2	1	2		3	4	1	1	1	1	1	narcystyczne zaburzenie osobowości	2			2		2			1	0	0	0	0	0	0	1	1	1	1	1	1	1	1	1	1	1	1	1	0	0	0	0	0	0	1
135		1	1	4	2	11	3	3	4	1	1	5	1	ptsd, zaburzenia depresyjne, lękowe	2			2		1	alkohol	były mąż	0	0	0	0	0	0	0	0	0	0	0	0	0	0	0	0	0	0	0	0	0	0	0	0	0	0	0
136		2	2	4	1	6.5	5	1	3	1	1	1	1	borderline, ocd, uzależnienie behawioralne (seksoholizm, hazard, alkohol, kokaina)	1	babcia, ciocia, ciocia	dwubiegunowa, schizofrenia, dwubiegunowa	1	alkohol, seksoholizm, hazard, kokaina	1	alkohol	tatuś	1	0	0	0	0	1	1	1	1	1	1	1	1	1	1	1	1	0	0	1	0	0	0	0	1	1	1
137	2023-09-29	1	1		4	14	3	3	5		1	2	1					2		2			0	0	0	0	0	0	0	0	0	0	0	0	0	0	0	0	0	0	0	0	0	0	0	0	0	0	0
138	2023-09-29	2	2	1	1	6	1	2	3	2	1	1	1	ChAD	1	mama	ocd	1	amfetamina	1	alkohol	tata	1	0	0	1	1	1	1	1	1	1	1	1	1	1	1	1	1	1	1	1	0	0	1	1	1	1	1
139	2023-09-29	1	1	5	4		3	2	3	2	1	1	1		1	wujek od mamy	alzheimer	1	amfertamina, mefedron	1	alkoholizm		1	0	0	0	0	0	0	0	0	0	0	1	1	0	0	0	0	0	0
140	2023-09-29	1	1	1	2	10	3	3	1	1	1	4	1	depresja	1	dzidek		2		2			0	0	0	0	0	0	0	0	0	0	0	0	0	0	0	0	0	0	0	0	0	0	0	0	0	0	0
141	2023-09-29	2	2	5	5	20	2	4	3	1	1	2	1		2			1	alkohol, benzodiazepiny	1	alkoholizm	ojciec	0	0	0	0	0	0	0	0	0	0	0	0	0	0	0	0	0	0	0	1	0	0	0	0	0	1	1
142	2023-09-29	2	2	3	5	16	4	3	3	1	2	0	1	anoreksja	1	mama, babcia	depresja	1	kokaina	1	alkoholizm	dziadek	0	0	0	0	0	0	0	0	0	0	0	0	0	0	0	0	0	0	0	1	0	0	0	0	0	0	0
143	2023-09-29	2	2	3	1	8	3	3	3	2
144	2023-09-29	2	2	2	2	3	3	3	1	1	1	0	1	schizofrenia	0	0	0	0	0	0	0	0
145	2023-09-29	2	2	1	2	15	1	3	4	2	2	0	1	zaburzenia osobowości (unikająca)	1	tata	depresja, osobowość borderline	2		2			1	0	0	0	1	1	1	1	1	1	1	1	1	1	1	1	1	1	1	1	0	0	0	1	1	1	1
146	2023-09-29	1	1	2	4		2	3	5	1	1	2	1	depresja	2			2		2			0	0	0	0	0	0	0	0	0	0	0	0	0	0	0	0	0	0	0	0	0	0	0	0	0	0	0
147	2023-09-29	2	2	4	3	13	1	1	3	1	1	4	2		2			1	alkohol	1	alkoholik	ojciec	1	1	1	1	1	1	1	1	1	1	1	1	1	1	0	0	0	0	0	1	1	1	1	1	1	1	1
148	2023-09-29	1	1	2	4	15.5	4	1	5	2	1	1	1	zaburzenia depresyjno- lękowe	2			1	alkohol, benzodiazepiny	1	alkoholik	ojciec	1	0	0	0	1	1	1	1	1	1	1	1	1	1	1	1	1	1	1	1	0	0	0	1	1	1	1
149	2023-09-20	1	1	1	5	17	2	3	1	1	1	2	1	zaburzenia depresyjno- lękowe, ocd z przewagą myśli natrętnych	2		2	2		2			0	0	0	0	0	0	0	0	0	0	0	0	0	0	0	0	0	0	0	0	0	0	0	0	0	0	0
150	2023-09-29	2	2	1	4	17	3	3	1	1	1	3	1	zaburzenia lękowe	2			2		2			0	0	0	0	0	0	0	0	0	0	0	0	0	0	0	0	0	0	0	0	0	0	0	0	0	0	0
151	2023-07-19	2	2	5	2	10	3	2	4	2	2	0	1	depresja	2			2		2			0	0	0	0	0	0	0	0	0	0	0	0	0	0	0	0	0	0	0	0	0	0	0	0	0	0	0
152	2023-07-19	1	1	1	4	15	4	3	5	1	1	1	1	zaburzenia lękowe	1	matka	depresja	2		1	alkohol	dziadek	1	0	0	0	0	0	0	0	0	0	0	0	1	1	1	1	1	1	1	1	0	0	0	0	0	0	0
153	2023-07-19	1	1	1	2	13	3	3	3	1	2	0	1	PTSD	2			2		2			0	0	0	0	0	0	0	0	0	0	0	0	0	0	0	0	0	0	0	0	0	0	0	0	0	0	0
154	2023-07-19	2	2	1	3		2	3	3	1	1	1	1	schizofrenia paranoidalna	1	matka, ojciec		1	marihuana	2			0	0	0	0	0	0	0	0	0	0	0	0	0	0	0	0	0	0	0	0	0	0	0	0	0	0	0
155	2023-07-19	1	1	1	2		3	3	1	1	1	3	1	depresja	2			2		2			0	0	0	0	0	0	0	0	0	0	0	0	0	0	0	0	0	0	0	0	0	0	0	0	0	0	0
156	2023-09-29	2	2	4	1		3	3	3	1	1	1	1	osobowość nieprawidłowa	2			1	amfetamina	2			0	0	0	0	0	0	0	0	0	0	0	0	0	0	0	0	0	0	0	0	0	0	0	0	0	0	0
157	2023-09-29	1	1	4	4	15	1	3	1	2	1	5	1	zaburzenia osobowości mieszane, depresja, zaburzenia adaptacyjne	1	matka	depresja zaburzenia osobowości narcystyczne	1	różne substancje psychoaktywne	1	alkohol	matka	1	0	0	0	0	0	1	1	1	1	1	0	0	0	0	0	0	1	0	1	0	0	0	0	0	1	1
158	2023-09-29	1	1	5	3	14	4	4	3	1	1	1	1	borderline	2			2		2			1	0	0	0	0	0	1	1	1	1	1	1	1	1	1	1	1	1	1	1	0	0	0	0	0	1	1
159	2023-07-19	2	2	2	1	9	3	2	3	3	1	6	1	schizofrenia paranoidalna	1	matka, ciocia	depresja	1	mieszane	1	lkohol	ojczym	1	0	0	1	1	1	1	1	1	1	0	0	0	0	0	0	0	0	0	1	0	0	1	1	1	1	1
160	2023-10-21	2	2	4	1	10	2	3	3	3	1		2		1	mama	depresja	2		2			1	1	1	1	1	1	1	1	1	1	1	1	1	1	1	1	1	1	1	1	1	1	1	1	1	1	1
161	2023-11-05	2	2	5	4		4	1	3	2	1	2	2		2			2		2			1	0	0	0	0	0	0	0	0	1	1	1	1	0	0	0	0	0	0	1	0	0	0	0	0	1	1
162	2023-10-17	1	1	4	4	16	4	2	3	1	2		2		1	dziadek	choroba alzheimera	2		2			0	0	0	0	0	0	0	0	0	0	0	0	0	0	0	0	0	0	0	1	0	0	0	0	0	1	1
163	2023-11-03	1	1	4	4	12	3	3	4	1	1	1	2		2			2		2			0	0	0	0	0	0	0	0	0	0	0	0	0	0	0	0	0	0	0	0	0	0	0	0	0	0	0
164	2023-10-22	2	2	3	5	19	3	3	1	1	1	1	2		2			2		1	alkohol	ojciec	0	0	0	0	0	0	0	0	0	0	0	0	0	0	0	0	0	0	0	0	0	0	0	0	0	0	0
165	2023-10-22	1	1	3	5	16	2	3	1	1	1	2	2		2			2		1	alkohol	brat	0	0	0	0	0	0	0	0	0	0	0	0	0	0	0	0	0	0	0	0	0	0	0	0	0	0	0
166	2023-10-27	1	1	1	5	15	3	4	3	1	2		2		2			2		2			0	0	0	0	0	0	0	0	0	0	0	0	0	0	0	0	0	0	0	1	0	0	0	0	0	0	0
167	2023-10-29	2	2	4	5	19	3	3	3	1	1	1	2		2			2		2			0	0	0	0	0	0	0	0	0	0	0	0	0	0	0	0	0	0	0	0	0	0	0	0	0	0	0
168	2023-10-27	1	1	4	4	15	3	4	3	1	1	3	2		2			2		1	haszysz, metaamfetamina	brat	1	0	0	0	0	0	0	0	0	0	0	0	0	0	0	0	0	0	0	1	0	0	0	0	0	0	0
169	2023-10-19	1	1	2	4	13	3	4	1	1	1	3	2		2			2		1	dopalacze	syn	0	0	0	0	0	0	0	0	0	0	0	0	0	0	0	0	0	0	0	0	0	0	0	0	0	0	0
170	2023-10-22	2	2	1	2	10	2	3	4	1	1	3	2		2			2		2			0	0	0	0	0	0	0	0	0	0	0	0	0	0	0	0	0	0	0	0	0	0	0	0	0	0	0
171	2023-10-28	1	1	4	4	11	2	3	1	1	1	3	2		2			2		2			0	0	0	0	0	0	0	0	0	0	0	0	0	0	0	0	0	0	0	0	0	0	0	0	0	0	0
172	2023-10-29	1	1	3	4	15	2	3	3	2	1	1	1	nerwica lękowa	1	ojciec	depresja	2		1	alkoholizm	ojciec	0	0	0	0	0	0	0	0	0	0	0	0	0	0	0	0	0	0	0	1	0	0	0	0	0	0	0
173	2023-10-22	2	2	5	4	15	1	3	3	3	1	2023-06-07	2		2			2		1	alkoholizm	ojciec	1	0	0	0	0	0	1	1	1	1	1	1	1	1	1	1	1	1	1	1	0	0	0	0	0	0	0
174	2023-10-28	1	1	4	5	18	3	3	3	1	2		2		2			2		2			1	0	0	0	0	0	0	0	0	0	0	0	0	1	1	1	0	0	0	1	0	0	0	0	0	0	0
175	2023-10-29	1	1	3	5	18	2	4	2	2	2		2		2			2		2			0	0	0	0	0	0	0	0	0	0	0	0	0	0	0	0	0	0	0	1	0	0	0	0	0	0	0
176	2023-11-05	1	1	2	4	16	3	3	3	2	1	2	2		2			2		2			1	0	0	0	0	0	0	0	0	0	0	0	0	0	1	1	1	0	0	1	0	0	0	0	0	0	0
177	2023-11-04	1	1	4	4	16	3	3	3	3	1	3	2		1	matka	zaburzenia lękowo- depresyjne	2		1	alkohol	matka	1	0	0	0	0	0	0	1	1	1	1	1	1	1	1	1	1	1	0	1	0	0	0	0	0	1	1
178	2023-11-04	2	2	4	4		3	3	3	2	1	1	1	depresja adaptacyjna	2			2		1	alkohol	pradziadek	0	0	0	0	0	0	0	0	0	0	0	0	0	0	0	0	0	0	0	1	0	0	0	0	0	0	0
179	2023-11-12	2	2	4	4		3	3	5	1	1	1	2		2			2		2			1	0	0	0	0	0	0	0	0	0	0	0	0	0	0	1	1	1	1	1	0	0	0	0	0	0	0
180	2023-04-26	2	2	4	1	11	4	4	3	1	2		1	depresja	2			2		2			0	0	0	0	0	0	0	0	0	0	0	0	0	0	0	0	0	0	0	0	0	0	0	0	0	0	0
181	2023-11-18	1	1	4	5		3	3	1	1	1	2	2		2			2		2			0	0	0	0	0	0	0	0	0	0	0	0	0	0	0	0	0	0	0	0	0	0	0	0	0	0	0
182	2023-11-20	1	1	2	2		2	3	1	1	1	3	1	depresja	2			2		2			1	0	0	0	0	0	1	1	1	1	1	1	1	1	1	1	1	1	1	1	0	0	0	0	1	1	1
183		1	1	4	3	5	3	3	1	1	2		2		2			1		1		ojciec	0	0	0	0	0	0	0	0	0	0	0	0	0	0	0	0	0	0	0	1	0	0	0	0	1	1	1
184	2023-10-18	1	1	4	5	19	3	3	1	2	1	1	1	zaburzenia osobowości	2			2		2			1	0	0	0	0	0	0	0	0	0	0	0	1	0	0	0	0	0	0	0	0	0	0	0	0	0	0
185	2023-10-30	1	1	4	5		3	3	3	1													1	0	0	0	0	0	0	0	1	1	1	1	0	0	1	1	0	0	0	1	0	0	0	0	0	0	0
186	2023-10-20	1	1	4	5	23	3	3	2	1	2		2		2			2		2			0	0	0	0	0	0	0	0	0	0	0	0	0	0	0	0	0	0	0	0	0	0	0	0	0	0	0
187	2023-11-01	2	2	4	4	15	3	3	1	1	1	1	2		2			2		2			0	0	0	0	0	0	0	0	0	0	0	0	0	0	0	0	0	0	0	0	0	0	0	0	0	0	0
188	2023-11-18	2	2	4	5		3	3	1	1	1	2	2		2			2		2			0	0	0	0	0	0	0	0	0	0	0	0	0	0	0	0	0	0	0	0	0	0	0	0	0	0	0
189	2023-11-17	1	1	2	5		3	3	1	1	1	3	2		2			2		1	alkohol, dopalacze, marihuana		0	0	0	0	0	0	0	0	0	0	0	0	0	0	0	0	0	0	0	0	0	0	0	0	0	0	0
190	2023-11-19	1	1	1	4		3	4	1	1	2		2		2			2		2			0	0	0	0	0	0	0	0	0	0	0	0	0	0	0	0	0	0	0	0	0	0	0	0	0	0	0
191	2023-11-19	2	2	1	2		3	3	1	1	1	7	2		2			2		2			0	0	0	0	0	0	0	0	0	0	0	0	0	0	0	0	0	0	0	0	0	0	0	0	0	0	0
192	2023-11-19	1	1	1	5		3	4	1	2	1	1	2		2			2		2			1	0	0	0	0	0	1	1	1	1	1	1	1	1	1	1	1	1	1	1	0	0	0	0	0	0	1
193	2023-11-14	1	1	2	5		3	4	4	1	1	1	2		2			1	amfetamina, kokaina, ekstaza	2			1	0	0	0	0	0	0	0	0	0	0	1	1	1	1	1	1	1	1	1	0	0	0	0	0	0	0
194	2023-11-13	2	2	2	5		4	4	4	2	2		2		2			2		2			1	0	0	0	0	0	0	0	1	0	0	0	0	0	0	0	0	0	0	1	0	0	0	0	0	0	0
195	2023-11-19	2	2	4	4		4	4	3	1	1	1	2		2			2		2			0	0	0	0	0	0	0	0	0	0	0	0	0	0	0	0	0	0	0	0	0	0	0	0	0	0	0
196	2023-11-19	1	1	4	5		3	3	4	1	2		2		2			2		2			0	0	0	0	0	0	0	0	0	0	0	0	0	0	0	0	0	0	0	1	0	0	0	0	1	0	0
197		2	2	1	4		3	3	1	1	1		2		2			2		2			1	0	0	0	0	0	0	0	0	0	0	0	1	1	1	1	0	0	0	1	0	0	0	0	0	0	0
198	2023-11-21	2	2	3	5		2	4	1	1	1	3	2		1	brat	schizofrenia	2		2			1	0	0	0	0	0	0	0	0	0	1	1	1	1	1	1	1	1	0	1	0	0	0	0	0	0	0
199	2023-11-19	1	1	5	5		2	3	1	1	1	1	2		2			2		2			0	0	0	0	0	0	0	0	0	0	0	0	0	0	0	0	0	0	0	1	0	0	0	0	0	0	0
200	2023-11-19	2	2	4	5		3	3	3	1	1	2	2		2			2		2			0	0	0	0	0	0	0	0	0	0	0	0	0	0	0	0	0	0	0	0	0	0	0	0	0	0	0
201	2023-10-30	1	1	3	4	12	3	5	3	2	1	1	2		2			2		2			1	0	0	0	0	0	1	1	1	1	1	1	1	0	0	0	0		0	1	0	0	0	0	0	0	0
202		1	1	1	4		3	3	1	1	1	1	2		2			2		2			0	0	0	0	0	0	0	0	0	0	0	0	0	0	0	0	0	0	0	0	0	0	0	0	0	0	0
204	2023-11-06	2	2	4	3		4	3	4	1	1	1	2		2			2		2			0	0	0	0	0	0	0	0	0	0	0	0	0	0	0	0	0	0	0	0	0	0	0	0	0	0	0
205	2023-11-11	1	1	2	4		1	3	1	1	1	1	2		2			2		1	alkohol	ojciec	0	0	0	0	0	0	0	0	0	0	0	0	0	0	0	0	0	0	0	1	0	0	0	0	0	0	0
206	2023-11-11	2	2	2	3		2	3	1	2	1		2		2			2		2			0	0	0	0	0	0	0	0	0	0	0	0	0	0	0	0	0	0	0	0	0	0	0	0	0	0	0
207	2023-11-14	1	1	3	5		3	4	1	1	2		2		2			2		2			0	0	0	0	0	0	0	0	0	0	0	0	0	0	0	0	0	0	0	0	0	0	0	0	0	0	0
208	2023-11-12	1	1	2	5		4	3	4	1	1	1	2		2			2		2			0	0	0	0	0	0	0	0	0	0	0	0	0	0	0	0	0	0	0	0	0	0	0	0	0	0	0
209	2023-10-24	1	1	2	4	14	4	4	3	1	1	2	2		2			2		2			0	0	0	0	0	0	0	0	0	0	0	0	0	0	0	0	0	0	0	0	0	0	0	0	0	0	0
210	2023-11-20	2	2	4	4		3	3	1	1	1	2	2		2			2		2			0	0	0	0	0	0	0	0	0	0	0	0	0	0	0	0	0	0	0	0	0	0	0	0	0	0	0
211	2023-11-20	1	1	4	5		3	3	4	3	1	2	2		2			2		2			1	0	0	0	0	0	0	0	0	1	1	1	1	1	1	0	0	0	0	1	0	0	0	0	0	0	0
212	2023-11-11	2	2	2	5		3	3	1	1	1	1	2		1	syn	zespół Aspergera	2		2			0	0	0	0	0	0	0	0	0	0	0	0	0	0	0	0	0	0	0	0	0	0	0	0	0	0	0
213	2023-11-11	1	1	2	5		1	3	1	1	1	7	2		2			2		2			0	0	0	0	0	0	0	0	0	0	0	0	0	0	0	0	0	0	0	0	0	0	0	0	0	0	0
214	2023-11-12	2	2	4	5		3	2	1	1	1	3	2		1	siostra	choroba dwubiegunowa	2		2			0	0	0	0	0	0	0	0	0	0	0	0	0	0	0	0	0	0	0	0	0	0	0	0	0	0	0
215	2023-11-11	1	1	4	5		3	3	1	1	1	2	2		1	wujek, siostra	schizofrenia, depresja	2		2	alkohol	wujek	1	0	0	0	1	1	1	1	1	1	1	1	1	1	1	1	1	1	1	1	0	0	0	1	1	1	1
216	2023-11-16	2	2	4	3		4	2	3	1	2		2		2			2		2			1	0	0	0	0	0	0	0	0	0	0	0	0	1	1	1	1	1	1	1	0	0	0	0	0	0	0
217	2023-11-21	1	1	3	5		3	4	1	1	2		2		2			2		2			0	0	0	0	0	0	0	0	0	0	0	0	0	0	0	0	0	0	0	1	0	0	0	0	0	1	1
218	2023-10-22	2	2	5	4		4	4	3	1	1	1	1		2			2		2			1	0	0	0	0	0	0	0	0	0	0	0	1	1	1	1	1	0	0	1	0	0	0	0	0	0	0
219	2023-10-29	2	2	3	2		2	3	2	2			1	depresja	2					2			0	0	0	0	0	0	0	0	0	0	0	0	0	0	0	0	0	0	0	0	0	0	0	0	0	0	0
220	2023-10-29	1	1	3	5	21.5	3	3	1	1	2		1		1			1		1			0	0	0	0	0	0	0	0	0	0	0	0	0	0	0	0	0	0	0	0	0	0	0	0	0	0	0
221	2023-10-23	2	2	3	3	4	1	3	3	2	1	8	2		2			2		1			1	1	1	1	1	1	1	1	1	1	0	0	0	0	0	0	0	0	0	1	1	1	1	1	1	1	1
222	2023-10-22	2	2	3	3	16	4	3	3	2	2		2		1	ojciec	nie wiem	2		2			0	0	0	0	0	0	0	0	0	0	0	0	0	0	0	0	0	0	0	0	0	0	0	0	0	0	0
223		1	1	4	3	12	3	3	1	1	1	2	2		2			2		2			0	0	0	0	0	0	0	0	0	0	0	0	0	0	0	0	0	0	0	0	0	0	0	0	0	0	0
224		2	2	4	3	12	2	3	1	1	1	5	2		2			2		2			0	0	0	0	0	0	0	0	0	0	0	0	0	0	0	0	0	0	0	0	0	0	0	0	0	0	0
225		1	1	4	4	16	3	3	3	1	1	2	2		2			2		2			0	0	0	0	0	0	0	0	0	0	0	0	0	0	0	0	0	0	0	1	0	0	0	0	0	0	0
226	2023-11-04	1	1	4	4	16	4	4	3	1	1	1	2		2	ojciec	adhd	2		2			0	0	0	0	0	0	0	0	0	0	0	0	0	0	0	0	0	0	0	0	0	0	0	0	0	0	0
227	31-11-2023	1	1	4	4		4	4	5	1	1	1	1	zaburzenia odżywiania	2			2		2			0	0	0	0	0	0	0	0	0	0	0	0	0	0	0	0	0	0	0	0	0	0	0	0	0	0	0
228	2023-10-31	1	1	1	4		4	4	3	1	1	1	2		2			2		2			1	0	0	0	0	0	0	0	0	0	0	0	0	0	1	1	0	0	0	1	0	0	0	0	0	0	0
229	2023-11-27	2	2	4	5		2	4	1	2	1	1	2		2			2		2			1	0	0	0	0	0	0	0	1	1	1	1	1	1	1	1	0	0	0	1	0	0	0	0	0	0	0
230		1	2
231		1	1	1	4	13	4	3	3	1	1	1	2		2			2		2
232	2023-11-25	1	1	3	5		3	3	1	1	1	2	2		2			2		2			1	0	0	0	0	0	0	0	0	0	0	0	0	1	1	0	0	0	0	1	0	0	0	0	0	0	0
233	2023-11-22	1	1	2	5		2	4	1	3	1	7	2		2			2		1	alkohol	wujek, ojczym	0	0	0	0	0	0	0	0	0	0	0	0	0	0	0	0	0	0	0	1	0	0	0	0	0	0	0
234	2023-11-27	1	1	4	2	10	2	2	2	1	1	2	2		2			2		2			0	0	0	0	0	0	0	0	0	0	0	0	0	0	0	0	0	0	0	0	0	0	0	0	0	0	0
235	2023-11-05	2	2	2	4		2	3	1	1	1	5	2		2			2		2			0	0	0	0	0	0	0	0	0	0	0	0	0	0	0	0	0	0	0	0	0	0	0	0	0	0	0
236	2023-11-07	1	1	4	4		2	3	5	1	1	1	2		2			2		2			0	0	0	0	0	0	0	0	0	0	0	0	0	0	0	0	0	0	0	1	0	0	0	0	0	0	1
237	2023-11-11	1	1	4	3		2	1	4	3	1	1	2		2			2		2			1	0	0	0	0	0	0	0	0	1	0	0	0	0	0	0	0	0	0	1	1	0	0	0	0	0	0
238	2023-11-26	1	1	2	5		3	3	5	2	1	1	1	OCD i lękowo - depresyjne	1	mama	zaburzenia depresyjne	2		1	alkohol	ojciec	0	0	0	0	0	0	0	0	0	0	0	0	0	0	0	0	0	0	0	0	0	0	0	0	0	0	0
239	2023-11-26	1	1	4	5	4.5	2	3	1	3	1	3	2		1	matka	schizofrenia	2		2			1	0	0	0	0	0	0	0	0	0	0	0	0	0	0	0	1	1	0	1	0	0	0	0	0	0	0
240		1	1	4	2	11	4	4	1	1	1	2	1	głęboka depresja, nerwica, ataki paniki	1	brat	afektywnośc dwubiegunowa	2		2
241		2	2	3	4	3				2
242		1	1	4	5		4	3	1	1	1	2	2		2			2		2			0	0	0	0	0	0	0	0	0	0	0	0	0	0	0	0	0	0	0	0	0	0	0	0	0	0	0
243	2023-11-01	2	2	2	4	11	2	4	1	2	1	2	2		2			2		2			0	0	0	0	0	0	0	0	0	0	0	0	0	0	0	0	0	0	0	0	0	0	0	0	0	0	0
244	2023-11-24	1	1	2	5		3	3	1	1	1	1	2		2			2		2			0	0	0	0	0	0	0	0	0	0	0	0	0	0	0	0	0	0	0	1	0	0	0	0	0	0	0
245	2023-11-24	1	1	2	5	17	3	3	1	1	1	2	2		2			2		2			0	0	0	0	0	0	0	0	0	0	0	0	0	0	0	0	0	0	0	0	0	0	0	0	0	0	0
246	2023-10-31	1	1	2	5	17	3	5	1	1	1	1	2		2			2		2			0	0	0	0	0	0	0	0	0	0	0	0	0	0	0	0	0	0	0	1	0	0	0	0	0	0	1
247	2023-10-17	1	1	4	4	15	5	5	3	1	1	1	2		2			2		2			0	0	0	0	0	0	0	0	0	0	0	0	0	0	0	0	0	0	0	1	0	0	0	0	0	0	0
248	2023-11-01	1	1	4	5	21	4	4	1	1	1	1	2		2			2		2			0	0	0	0	0	0	0	0	0	0	0	0	0	0	0	0	0	0	0	1	0	0	0	0	0	0	0
249	2023-11-02	1	1	1	4	2	3	1	1	1	2	0	2		2			2		2			0	0	0	0	0	0	0	0	0	0	0	0	0	0	0	0	0	0	0	1	0	0	0	0	0	0	1
250	2023-10-29	2	2	3	5	25	3	3	1	1	1	1	2		2			2		2			0	0	0	0	0	0	0	0	0	0	0	0	0	0	0	0	0	0	0	0	0	0	0	0	0	0	0
251	2023-10-19	2	2	1	2	12	3	3	1	1	1	4	2		2			2		2			0	0	0	0	0	0	0	0	0	0	0	0	0	0	0	0	0	0	0	0	0	0	0	0	0	0	0
252	2023-11-19	1	1	1	4		2	4	3	1	1	3	2		1	siostra	depresja	2		1	alkohol	ojciec	1	0	0	0	0	0	0	0	0	0	0	0	0	0	0	1	1	1	1	1	0	0	0	0	0	0	0
253	2023-10-19	1	1	1	3	13	2	3	1	1	1	4	2		2			2		2			0	0	0	0	0	0	0	0	0	0	0	0	0	0	0	0	0	0	0	0	0	0	0	0	0	0	0
254		1	1	1	5	19	3	2	1	1	1	1	2		2			2		2			0	0	0	0	0	0	0	0	0	0	0	0	0	0	0	0	0	0	0	0	0	0	0	0	0	0	0
255	2023-10-20	1	1	1	5	20	3	3	1	1	1	1	2		1	mama	depresja	1	alkohol	1	alkohol	ojciec	1	0	0	0	0	0	0	0	0	0	0	0	0	1	0	0	0	0	0	1	0	0	0	0	0	0	1
256	2023-11-05	2	2	4	5	3	3	1	1	1	1	1	2		2			2		2			0	0	0	0	0	0	0	0	0	0	0	0	0	0	0	0	0	0	0	0	0	0	0	0	0	0	0
257	2023-10-26	1	1	1	5		4	4	3	1	1	1	2		2			2		2			0	0	0	0	0	0	0	0	0	0	0	0	0	0	0	0	0	0	0	0	0	0	0	0	0	0	0
258	2023-11-05	1	1	4	4		3	1	1	1	1	3	2		2			2		2			0	0	0	0	0	0	0	0	0	0	0	0	0	0	0	0	0	0	0	1	0	0	0	0	0	0	0
259	2023-11-04	1	1	5	5		3	3	1	1	1	3	2		2			2		2			0	0	0	0	0	0	0	0	0	0	0	0	0	0	0	0	0	0	0	0	0	0	0	0	0	0	0
260	2023-11-05	1	1	2	4		3	3	3	1	1	1	1	OCD	2			2		2			0	0	0	0	0	0	0	0	0	0	0	0	0	0	0	0	0	0	0	1	0	0	0	0	0	0	0
261			1	3	2	14	1	1	5	1	1	9	2		2			2		2			1	0	0	0	0	0	1	1	1	1	1	1	1	1	1	1	1	1	1	1	0	0	0	0	0	1	1
262	2023-10-27	2	2	5	5	5	3	3	3	1	1	1	1	schizofrenia paranoidalna	1	mama	depresja	1	alkohol	2
263	2023-11-21	2	2	4	4		4	4	1	1	1	1	2		2			2		2			0	0	0	0	0	0	0	0	0	0	0	0	0	0	0	0	0	0	0	0	0	0	0	0	0	0	0
264	2023-11-20	1	1	4	4		3	4	4	3	1	2	2		2			2		1	alkohol	matka	0	0	0	0	0	0	0	0	0	0	0	0	0	0	0	0	0	0	0	0	0	0	0	0	0	0	0
265	13-11-0203	1	1	4	4	13	2	2	3	2	2	0	2		2			2		2			1	0	0	0	1	1	1	1	1	1	1	1	1	1	1	1	1	1	1	1	0	0	0	1	1	1	1
266	2023-05-10	1	1	5	5	5	3	3	3	1	1	1	2		2			1	amfetamina	2			1	0	0	0	0	1	1	1	1	1	1	1	1	1	1	1	1	1	1
267	2023-04-27	2	2	3	3	11	3	3	3	1	1	8	2		2			1	alkohol	1	alkohol	siostra	1	0	0	0	0	0	0	0	0	0	0	0	1	0	0	0	0	0	0	1	0	0	0	0	0	0	0
268	2023-10-28	1	1	2	2	11	1	3	1	2	1	8	2		2			2		2			0	0	0	0	0	0	0	0	0	0	0	0	0	0	0	0	0	0	0	0	0	0	0	0	0	0	0
269	2023-10-25	1	1	3	5	15	1	3	1	2	1	1	2		2			2		2			0	0	0	0	0	0	0	0	0	0	0	0	0	0	0	0	0	0	0	0	0	0	0	0	0	0	0
270	2023-10-22	1	1	4	4	15	4	3	3	1	2	0	2		2			2		1	alkohol	brat mamy	0	0	0	0	0	0	0	0	0	0	0	0	0	0	0	0	0	0	0	1	0	0	0	0	0	0	0
271	2023-10-25	1	1	4	3		3	3	3	3	1	4	2		1	wujek	schizofrenia	2		2			0	0	0	0	0	0	0	0	0	0	0	0	0	0	0	0	0	0	0	0	0	0	0	0	0	0	0
272	2023-10-22	2	2	5	3	13	3	3	3	1	1	1	2		2			2		1	alkohol, hazard	ojciec	1	0	0	0	0	0	0	0	0	0	1	1	1	1	1	1	1	1	1	1	0	0	0	0	0	0	0
273	2023-10-22	2	2	4	3	13	3	4	3	1	2	0	2		2			2		2			0	0	0	0	0	0	0	0	0	0	0	0	0	0	0	0	0	0	0	0	0	0	0	0	0	0	0
274	2023-10-22	1	1	4	4	15	4	3	3	1	1	1	2		1	babcia, mama	depresja	2		1	alkohol	dziadek	1	0	0	0	0	0	1	1	1	1	1	0	0	0	0	0	0	1	0	1	0	0	0	0	0	0	0
275	2023-11-21	1	1	1	5		3	3	1	1	1	1	2		2			2		2			0	0	0	0	0	0	0	0	0	0	0	0	0	0	0	0	0	0	0	0	0	0	0	0	0	0	0
276	2023-11-22	2	2	2	4		4	4	4	3	1	1	2		2			2		2			0	0	0	0	0	0	0	0	0	0	0	0	0	0	0	0	0	0	0	0	0	0	0	0	0	0	0
277	2023-11-12	2	2	2	5		3	4	1	1	1	1	2		2			2		2			0	0	0	0	0	0	0	0	0	0	0	0	0	0	0	0	0	0	0	0	0	0	0	0	0	0	0
278	2023-11-05	1	1	2	4		3	3	1	1	1	3	2		2			2		2			0	0	0	0	0	0	0	0	0	0	0	0	0	0	0	0	0	0	0	0	0	0	0	0	0	0	0
279	2023-11-12	1	1	1	2		3	2	1	1	1	2	2		2			2		2			1	0	0	0	0	0	0	0	0	1	1	0	0	0	0	0	0	0	0	1	0	0	0	0	0	0	0
280	2023-11-12	1	1	4	5		2	3	1	1	1	2	2		2			2		2			0	0	0	0	0	0	0	0	0	0	0	0	0	0	0	0	0	0	0	0	0	0	0	0	0	0	0
281	2023-11-19	1	1	4	4		3		4	3	1	5	2		2			2		2			1	1	1	1	1	1	1	1	1	1	1	1	1	1	1	1	1	1	0	1	0	0	0	0	1	1	1
282		1	1	4	5		3	3	3	1	1	1	2		2			2		2			0	0	0	0	0	0	0	0	0	0	0	0	0	0	0	0	0	0	0	0	0	0	0	0	0	0	0
283	2023-11-20	1	1	4	5		3	4	3	1	1	4	2		2			2		2			1	0	0	0	0	0	0	0	0	0	0	0	0	1	1	1	0	0	0	1	0	0	0	0	0	0	0
284	2023-11-21	2	2	4	4		3	3	1	1	1	5	2		2			2		2			0	0	0	0	0	0	0	0	0	0	0	0	0	0	0	0	0	0	0	1	0	0	0	0	0	0	0
285	2023-11-09	1	1	1	3		4	4	1	1	1	1	2		2			2		1	alkohol	matka	0	0	0	0	0	0	0	0	0	0	0	0	0	0	0	0	0	0	0	0	0	0	0	0	0	0	0
286	2023-11-18	1	1	4	5		2	3	3	1	1	1	2		2			2		2			0	0	0	0	0	0	0	0	0	0	0	0	0	0	0	0	0	0	0	1	0	0	0	1	1	1	1
287	2023-11-18	1	1	1	5		4	5	1	1	1	1	2		1	cóka	ChAD	2		2			0	0	0	0	0	0	0	0	0	0	0	0	0	0	0	0	0	0	0	0	0	0	0	0	0	0	0
288	2023-11-20	2	2	4	5		4	5	1	1	2	0	1	deresja	2			1	amfetamina	2			1	0	0	0	0	0	0	0	0	0	0	0	0	1	0	1	0	0	1	1	0	0	0	0	0	0	0
289	2023-05-20	2	2	1	2	11	2	2	4	1	1	3	2		2			2		2			0	0	0	0	0	0	0	0	0	0	0	0	0	0	0	0	0	0	0	0	0	0	0	0	0	0	0
290	2023-11-18	1	1	2	5		3	4	1	1	1	1	2		2			2		2			0	0	0	0	0	0	0	0	0	0	0	0	0	0	0	0	0	0	0	1	0	0	0	0	0	0	0
291		2	2	1	5		2	4	1	1	1	1	2		2			2		2			0	0	0	0	0	0	0	0	0	0	0	0	0	0	0	0	0	0	0	0	0	0	0	0	0	0	0
292	2023-11-12	1	1	1	5		2	3	1	1	1	3	2		2			2		1	alkohol	ojciec	0	0	0	0	0	0	0	0	0	0	0	0	0	0	0	0	0	0	0	1	0	0	0	0	0	0	0
293	2023-11-18	1	1	5	5		4	5	1	1	2	0	2		2			2		2			1	0	0	0	0	0	0	0	0	0	0	0	0	0	0	0	1	1	1	1	0	0	0	0	0	0	0
294		1	1	3	4		3	4	1	2	2	0	2		2			2		2			0	0	0	0	0	0	0	0	0	0	0	0	0	0	0	0	0	0	0	0	0	0	0	0	0	0	0
295	2023-11-19	1	1	4	5		2	3	1	1	2	0	2		2			2		2			0	0	0	0	0	0	0	0	0	0	0	0	0	0	0	0	0	0	0	1	0	0	0	0	0	0	0
296	2023-11-18	2	2	2	3		3	3	1	1	1	1	2		2			2		2			0	0	0	0	0	0	0	0	0	0	0	0	0	0	0	0	0	0	0	0	0	0	0	0	0	0	0
297	2023-11-21	1	1	4	5		3	3	1	1	1	1	2		2			2		2			0	0	0	0	0	0	0	0	0	0	0	0	0	0	0	0	0	0	0	1	0	0	0	0	0	0	0
298	2203-11-21	1	1	4	5		2	4	1	1	1	1	2		2			2		2			1	0	0	0	0	0	0	0	0	0	0	0	0	0	0	0	1	1	0	1	0	0	0	0	0	0	0
299	2023-11-21	1	1	4	5		2	3	4	1	1	1	2		2			2		2			0	0	0	0	0	0	0	0	0	0	0	0	0	0	0	0	0	0	0	0	0	0	0	0	0	0	0
300	2023-11-21	2	2	4	5		5	4	4	1	1	1	2		2			2		2			1	0	0	0	0	0	0	0	1	1	1	1	1	1	1	0	0	0	0	1	0	0	0	0	0	0	0
301	2023-11-02	1	1	1	5		4	4	1	1	1	2	2		2			2		2			0	0	0	0	0	0	0	0	0	0	0	0	0	0	0	0	0	0	0	0	0	0	0	0	0	0	0
302	2023-10-30	2	2	2	3	4	3	3	3	1	1	1	2		2			2		2			0	0	0	0	0	0	0	0	0	0	0	0	0	0	0	0	0	0	0	0	0	0	0	0	0	0	0
303	2023-10-30	1	1	4	4		3	3	3	2	1	1	1	depresja	1	siostra babci	schizofrenia	2		2			1	0	0	0	0	0	1	1	1	1	1	1	1	1	1	0	0	0	0	1	0	0	0	0	0	1	1
304	2023-07-19	2	2	5	1	13	2	3	3	2	1	6	1	borderline	2			1	bezodiazepiny, herorina, opioidy	1	alkohol	dziadek, wujek	1	0	0	0	0	0	1	1	1	1	1	1	1	1	1	1	1	1	1	1	0	0	0	0	0	1	1
305	5-11-0202	1	1	3	4		3	4	1	1	1	3	2		1	depresja	matka	2		2			0	0	0	0	0	0	0	0	0	0	0	0	0	0	0	0	0	0	0	0	0	0	0	0	0	0	0
306	2023-10-29	2	2	4	3	13	3	3	3	1	2	0	2		1	schizofrenia	wujek	2		2			0	0	0	0	0	0	0	0	0	0	0	0	0	0	0	0	0	0	0	0	0	0	0	0	0	0	0
307	2023-10-28	1	1	1	4	14	2	4	1	2	1	2	2		2			2		1	alkohol	ojciec	0	0	0	0	0	0	0	0	0	0	0	0	0	0	0	0	0	0	0	0	0	0	0	0	0	0	0
308	2023-10-21	2	2	4	3	13	3	4	3	1	1	1	2		1	depresja	matka	2		1	alkohol	ojciec	0	0	0	0	0	0	0	0	0	0	0	0	0	0	0	0	0	0	0	0	0	0	0	0	0	0	0
309	2023-10-28	2	2	1	5	18	3	4	1	1	1	2	2		2			2		2			0	0	0	0	0	0	0	0	0	0	0	0	0	0	0	0	0	0	0	0	0	0	0	0	0	0	0
310	2023-10-17	1	1	1	4	16	4	5	3	1	1	3	2		2			2		1	alkohol	dziadek	0	0	0	0	0	0	0	0	0	0	0	0	0	0	0	0	0	0	0	0	0	0	0	0	0	0	0
311	2023-11-05	2	2	5	5		4	4	1	1	2	0	2		1	schizofrenia	kuzynka	2		2			0	0	0	0	0	0	0	0	0	0	0	0	0	0	0	0	0	0	0	0	0	0	0	0	0	0	0
312	2023-11-02	1	1	2	4		1	3	5	1	1	3	2		1	zaburzenia lękowe	córka	2		1	alkohol	wujek	0	0	0	0	0	0	0	0	0	0	0	0	0	0	0	0	0	0	0	0	0	0	0	0	0	0	0
313	26-102-23	2	2	4	5	17	2	4	3	1	1	1	2		2			2		2			0	0	0	0	0	0	0	0	0	0	0	0	0	0	0	0	0	0	0	1	0	0	0	0	0	1	1
314	2023-11-12	1	1	5	5		3	3	4	3	1	1	2		2			2		2			1	0	0	0	0	0	0	0	0	0	1	1	1	1	1	1	1	1	1	1	0	0	0	0	0	0	0
315	2023-11-11	2	2	1	3		3	3	1	1	1	3	2		2			2		1	alkohol	ojciec	0	0	0	0	0	0	0	0	0	0	0	0	0	0	0	0	0	0	0	0	0	0	0	0	0	0	0
316	2023-11-11	1	1	1	3		3	3	1	1	1	1	2		2			2		2			0	0	0	0	0	0	0	0	0	0	0	0	0	0	0	0	0	0	0	0	0	0	0	0	0	0	0
317	2023-11-08	1	1	4	3		3	4	1	1	1	3	2		1	derpresja	mąż	2		2			0	0	0	0	0	0	0	0	0	0	0	0	0	0	0	0	0	0	0	0	0	0	0	0	0	0	0
318	2023-07-19	2	2	5	4		5	5	5	1	1	2	1	zaburzenia psychotyczne	1	schizofrenia	siostra, dziadek	1	mefedron	1	narkotyki	ojciec	1	0	0	0	0	1	1	1	1	1	1	1	0	0	0	0	0	0	0	1	0	0	0	0	1	1	1
319	2023-07-19	2	2	1	4		2	2	3	2	1	3	1	zaburzenia psychotyczne	1	depresja	matka	1	alkohol, morfia	1	alkohol	ojciec	1	0	0	0	0	0	0	0	1	1	1	1	1	1	1	0	0	0	0	1	0	0	0	0	0	0	0
320	2023-09-29	1	1	4	4	14	3	4	5	3	1	1	1	GAD	1	depresja	matka	2		2			1	0	0	0	0	0	0	0	0	0	0	1	1	1	0	0	0	0	0	1	0	0	0	0	0	0	0
321	2023-11-13	1	1	1	4		3	4	1	1	1	3	2		2			2		2			0	0	0	0	0	0	0	0	0	0	0	0	0	0	0	0	0	0	0	0	0	0	0	0	0	0	0
322	2023-11-12	1	1	1	5		4	4	1	1	1	1	2		2			2		2			1	0	0	0	0	0	0	0	0	0	0	0	0	0	0	0	1	0	0	0	0	0	0	0	0	0	0
323	2023-11-12	1	1	4	5		3	4	1	1	2	0	2		2			2		2			1	0	0	0	0	0	0	0	0	0	0	0	1	1	1	1	0	0	0	1	0	0	0	0	0	0	0
324	2023-10-29	1	1	4	2	12	2	3	1	1	2	0	2		2			2		2			0	0	0	0	0	0	0	0	0	0	0	0	0	0	0	0	0	0	0	0	0	0	0	0	0	0	0
325	2023-11-09	1	1	4	4		2	2	3	3	1	1	2		2			2		2			1	0	0	1	0	0	0	0	0	0	0	0	0	0	0	0	0	0	0	0	0	0	0	0	0	0	0
326	2023-11-05	1	1	4	3		3	4	3	3	1	2	2		2			2		1	alkohol	ojciec, dziadek	1	0	0	0	0	0	0	0	1	1	1	1	1	1	1	1	1	0	0	1	0	0	0	0	0	0	1
327	2023-11-08	1	1	4	4		3	5	3	3	1	1	2		2			2		2			0	0	0	0	0	0	0	0	0	0	0	0	0	0	0	0	0	0	0	1	0	0	0	0	0	0	0
328		2	2	1	5		4	1	1	1	1	2	2		2			2		2			0	0	0	0	0	0	0	0	0	0	0	0	0	0	0	0	0	0	0	0	0	0	0	0	0	0	0
329	2023-11-02	2	2	1	5		3	1	1	1	1	1	2		2			2		2			0	0	0	0	0	0	0	0	0	0	0	0	0	0	0	0	0	0	0	0	0	0	0	0	0	0	0
330	2023-11-05	2	2	1	4		2	3	3	3	1	2	2		2			2		1	alkohol	ojciec	1	0	0	0	0	0	0	0	0	0	1	1	1	1	0	0	0	0	0	0	0	0	0	0	0	0	0
331	2023-11-16	1	1	4	5		3	4	1	1	1	1	2		2			2		2			0	0	0	0	0	0	0	0	0	0	0	0	0	0	0	0	0	0	0	1	0	0	0	0	0	0	0
332	2023-11-16	2	2	4	5		3	3	1	1	1	1	2		2			2		2			1	0	0	0	0	0	0	0	0	0	0	0	0	0	0	1	0	1	0	1	0	0	0	0	0	0	0
[truncated: 1,828 more columns]
